# Supplementary material for: Diversity of cyanobacteria from thermal muds (Balaruc-Les-Bains, France) with the description of Pseudochroococcus coutei gen. nov., sp. nov
Source: FEMS Microbes. 2021 Apr 22;2:xtab006. doi: 10.1093/femsmc/xtab006 (PMC10117791; doi:10.1093/femsmc/xtab006)
Supplement: xtab006_Supplemental_Files [file xtab006_supplemental_files.zip]

Archive with 2 entries (2 files):
- Reviews and Responses for FEMSMC-2020-019.docx
- Supplementary materials_Revision.docx
